# Supplementary material for: Deep Learning-Based Evaluation of Ultrasound Images for Benign Skin Tumors
Source: Sensors (Basel). 2023 Aug 24;23(17):7374. doi: 10.3390/s23177374 (PMC10490539; doi:10.3390/s23177374)
Supplement: Supplementary file 1 [file sensors-23-07374-s001.zip]

Archive with 2 entries (2 files):
- Supplementary Materials.pdf
- Supplementary video S1.mp4
